# Supplementary material for: Eco-evolutionary Dynamics Set the Tempo and Trajectory of Metabolic Evolution in Multispecies Communities
Source: Curr Biol. 2020 Dec 21;30(24):4984–4988.e4. doi: 10.1016/j.cub.2020.09.028 (PMC7758711; doi:10.1016/j.cub.2020.09.028)
Supplement: Data S1. Experimental Data, Related to Figures 1, 2, and 3 — Sheet A contains data from the resource use assay experiments related to Figure 1, Figure S1, and Figure S2. Sheet B contains data from the autonomous and competitive growth assays related to Figure 2. Sheet C contains relative abundance data for the dynamic polyculture communities from amplicon sequencing related to Figure 3. [file mmc2.xlsx]

## Sheet: A
Test environment	Treatment	Time (transfers)	Clone	Population ID	Optical Density
ARABINOXYLAN	DP	0	A	37A	0.044125
ARABINOXYLAN	DP	4	A	37A	0.2058
ARABINOXYLAN	DP	8	A	37A	0.0426
ARABINOXYLAN	DP	12	A	37A	0.0702
ARABINOXYLAN	DP	16	A	37A	0.0518
ARABINOXYLAN	DP	0	B	38A	0.038875
ARABINOXYLAN	DP	4	B	38A	0.1708
ARABINOXYLAN	DP	8	B	38A	0.0406
ARABINOXYLAN	DP	12	B	38A	0.0802
ARABINOXYLAN	DP	16	B	38A	0.0228
ARABINOXYLAN	DP	0	C	39A	0.054675
ARABINOXYLAN	DP	4	C	39A	0.1888
ARABINOXYLAN	DP	8	C	39A	0.0506
ARABINOXYLAN	DP	12	C	39A	0.0702
ARABINOXYLAN	DP	16	C	39A	0.0578
ARABINOXYLAN	DP	0	D	40A	0.061125
ARABINOXYLAN	DP	4	D	40A	0.0298
ARABINOXYLAN	DP	8	D	40A	0.2266
ARABINOXYLAN	DP	12	D	40A	0.0842
ARABINOXYLAN	DP	16	D	40A	0.0438
ARABINOXYLAN	DP	0	E	41A	0.059625
ARABINOXYLAN	DP	4	E	41A	0.0408
ARABINOXYLAN	DP	8	E	41A	0.2406
ARABINOXYLAN	DP	12	E	41A	0.1072
ARABINOXYLAN	DP	16	E	41A	0.0618
ARABINOXYLAN	DP	0	F	42A	0.061375
ARABINOXYLAN	DP	4	F	42A	0.0478
ARABINOXYLAN	DP	8	F	42A	0.2526
ARABINOXYLAN	DP	12	F	42A	0.1382
ARABINOXYLAN	DP	16	F	42A	0.0838
ARABINOXYLAN	FP	0	G	37B	0.05485
ARABINOXYLAN	FP	4	G	37B	0.0418
ARABINOXYLAN	FP	8	G	37B	0.2986
ARABINOXYLAN	FP	12	G	37B	0.3312
ARABINOXYLAN	FP	16	G	37B	0.2328
ARABINOXYLAN	FP	0	H	38B	0.05335
ARABINOXYLAN	FP	4	H	38B	0.0398
ARABINOXYLAN	FP	8	H	38B	0.0576
ARABINOXYLAN	FP	12	H	38B	0.3742
ARABINOXYLAN	FP	16	H	38B	0.2838
ARABINOXYLAN	FP	0	I	39B	0.05655
ARABINOXYLAN	FP	4	I	39B	0.0388
ARABINOXYLAN	FP	8	I	39B	0.2406
ARABINOXYLAN	FP	12	I	39B	0.3422
ARABINOXYLAN	FP	16	I	39B	0.2368
ARABINOXYLAN	FP	0	J	40B	0.04935
ARABINOXYLAN	FP	4	J	40B	0.0328
ARABINOXYLAN	FP	8	J	40B	0.2496
ARABINOXYLAN	FP	12	J	40B	0.3632
ARABINOXYLAN	FP	16	J	40B	0.2898
ARABINOXYLAN	FP	0	K	41B	0.0476
ARABINOXYLAN	FP	4	K	41B	0.0298
ARABINOXYLAN	FP	8	K	41B	0.0516
ARABINOXYLAN	FP	12	K	41B	0.3342
ARABINOXYLAN	FP	16	K	41B	0.2908
ARABINOXYLAN	FP	0	L	42B	0.05285
ARABINOXYLAN	FP	4	L	42B	0.0358
ARABINOXYLAN	FP	8	L	42B	0.2056
ARABINOXYLAN	FP	12	L	42B	0.3762
ARABINOXYLAN	FP	16	L	42B	0.2888
ARABINOXYLAN	MC	0	A	1A	0.044125
ARABINOXYLAN	MC	4	A	1A	0.1026
ARABINOXYLAN	MC	8	A	1A	0.0941
ARABINOXYLAN	MC	12	A	1A	0.0782
ARABINOXYLAN	MC	16	A	1A	0.0936
ARABINOXYLAN	MC	0	B	2A	0.038875
ARABINOXYLAN	MC	4	B	2A	0.0676
ARABINOXYLAN	MC	8	B	2A	0.0741
ARABINOXYLAN	MC	12	B	2A	0.0722
ARABINOXYLAN	MC	16	B	2A	0.0856
ARABINOXYLAN	MC	0	C	3A	0.054675
ARABINOXYLAN	MC	4	C	3A	0.0726
ARABINOXYLAN	MC	8	C	3A	0.0781
ARABINOXYLAN	MC	12	C	3A	0.0752
ARABINOXYLAN	MC	16	C	3A	0.0766
ARABINOXYLAN	MC	0	D	4A	0.061125
ARABINOXYLAN	MC	4	D	4A	0.0726
ARABINOXYLAN	MC	8	D	4A	0.0791
ARABINOXYLAN	MC	12	D	4A	0.0752
ARABINOXYLAN	MC	16	D	4A	0.0756
ARABINOXYLAN	MC	0	E	5A	0.059625
ARABINOXYLAN	MC	4	E	5A	0.0616
ARABINOXYLAN	MC	8	E	5A	0.0721
ARABINOXYLAN	MC	12	E	5A	0.0632
ARABINOXYLAN	MC	16	E	5A	0.0806
ARABINOXYLAN	MC	0	F	6A	0.061375
ARABINOXYLAN	MC	4	F	6A	0.0586
ARABINOXYLAN	MC	8	F	6A	0.0591
ARABINOXYLAN	MC	12	F	6A	0.0662
ARABINOXYLAN	MC	16	F	6A	0.0556
ARABINOXYLAN	MC	0	G	1B	0.05485
ARABINOXYLAN	MC	4	G	1B	0.0778
ARABINOXYLAN	MC	8	G	1B	0.0736
ARABINOXYLAN	MC	12	G	1B	0.0652
ARABINOXYLAN	MC	16	G	1B	0.0768
ARABINOXYLAN	MC	0	H	2B	0.05335
ARABINOXYLAN	MC	4	H	2B	0.0668
ARABINOXYLAN	MC	8	H	2B	0.1136
ARABINOXYLAN	MC	12	H	2B	0.0602
ARABINOXYLAN	MC	16	H	2B	0.0988
ARABINOXYLAN	MC	0	I	3B	0.05655
ARABINOXYLAN	MC	4	I	3B	0.0648
ARABINOXYLAN	MC	8	I	3B	0.0696
ARABINOXYLAN	MC	12	I	3B	0.0462
ARABINOXYLAN	MC	16	I	3B	0.0478
ARABINOXYLAN	MC	0	J	4B	0.04935
ARABINOXYLAN	MC	4	J	4B	0.0648
ARABINOXYLAN	MC	8	J	4B	0.0786
ARABINOXYLAN	MC	12	J	4B	0.0752
ARABINOXYLAN	MC	16	J	4B	0.0738
ARABINOXYLAN	MC	0	K	5B	0.0476
ARABINOXYLAN	MC	4	K	5B	0.0668
ARABINOXYLAN	MC	8	K	5B	0.0526
ARABINOXYLAN	MC	12	K	5B	0.0662
ARABINOXYLAN	MC	16	K	5B	0.0598
ARABINOXYLAN	MC	0	L	6B	0.05285
ARABINOXYLAN	MC	4	L	6B	0.0708
ARABINOXYLAN	MC	8	L	6B	0.0696
ARABINOXYLAN	MC	12	L	6B	0.0522
ARABINOXYLAN	MC	16	L	6B	0.0728
B-GLUCAN	DP	0	A	37A	0.018625
B-GLUCAN	DP	4	A	37A	0.0188
B-GLUCAN	DP	8	A	37A	0.0026
B-GLUCAN	DP	12	A	37A	-0.0018
B-GLUCAN	DP	16	A	37A	0.0588
B-GLUCAN	DP	0	B	38A	0.015125
B-GLUCAN	DP	4	B	38A	0.0228
B-GLUCAN	DP	8	B	38A	0.0076
B-GLUCAN	DP	12	B	38A	0.0092
B-GLUCAN	DP	16	B	38A	0.0628
B-GLUCAN	DP	0	C	39A	0.029375
B-GLUCAN	DP	4	C	39A	0.0228
B-GLUCAN	DP	8	C	39A	0.0066
B-GLUCAN	DP	12	C	39A	-0.0008
B-GLUCAN	DP	16	C	39A	0.0648
B-GLUCAN	DP	0	D	40A	0.025125
B-GLUCAN	DP	4	D	40A	0.0178
B-GLUCAN	DP	8	D	40A	0.0016
B-GLUCAN	DP	12	D	40A	0.0042
B-GLUCAN	DP	16	D	40A	0.0588
B-GLUCAN	DP	0	E	41A	0.030375
B-GLUCAN	DP	4	E	41A	0.0248
B-GLUCAN	DP	8	E	41A	0.0166
B-GLUCAN	DP	12	E	41A	0.0232
B-GLUCAN	DP	16	E	41A	0.0878
B-GLUCAN	DP	0	F	42A	0.032625
B-GLUCAN	DP	4	F	42A	0.0238
B-GLUCAN	DP	8	F	42A	0.0276
B-GLUCAN	DP	12	F	42A	0.0262
B-GLUCAN	DP	16	F	42A	0.0878
B-GLUCAN	FP	0	G	37B	0.02385
B-GLUCAN	FP	4	G	37B	0.0268
B-GLUCAN	FP	8	G	37B	0.0256
B-GLUCAN	FP	12	G	37B	0.0032
B-GLUCAN	FP	16	G	37B	0.0528
B-GLUCAN	FP	0	H	38B	0.02185
B-GLUCAN	FP	4	H	38B	0.0238
B-GLUCAN	FP	8	H	38B	0.0276
B-GLUCAN	FP	12	H	38B	0.0542
B-GLUCAN	FP	16	H	38B	0.0588
B-GLUCAN	FP	0	I	39B	0.02985
B-GLUCAN	FP	4	I	39B	0.0348
B-GLUCAN	FP	8	I	39B	0.0156
B-GLUCAN	FP	12	I	39B	0.0232
B-GLUCAN	FP	16	I	39B	0.0438
B-GLUCAN	FP	0	J	40B	0.01435
B-GLUCAN	FP	4	J	40B	0.0288
B-GLUCAN	FP	8	J	40B	0.0136
B-GLUCAN	FP	12	J	40B	0.0092
B-GLUCAN	FP	16	J	40B	0.0338
B-GLUCAN	FP	0	K	41B	0.0256
B-GLUCAN	FP	4	K	41B	0.0328
B-GLUCAN	FP	8	K	41B	0.0316
B-GLUCAN	FP	12	K	41B	0.0342
B-GLUCAN	FP	16	K	41B	0.0548
B-GLUCAN	FP	0	L	42B	0.0261
B-GLUCAN	FP	4	L	42B	0.0268
B-GLUCAN	FP	8	L	42B	0.0116
B-GLUCAN	FP	12	L	42B	0.0132
B-GLUCAN	FP	16	L	42B	0.0288
B-GLUCAN	MC	0	A	1A	0.018625
B-GLUCAN	MC	4	A	1A	0.0391
B-GLUCAN	MC	8	A	1A	0.0294
B-GLUCAN	MC	12	A	1A	0.044
B-GLUCAN	MC	16	A	1A	0.03
B-GLUCAN	MC	0	B	2A	0.015125
B-GLUCAN	MC	4	B	2A	0.0301
B-GLUCAN	MC	8	B	2A	0.0324
B-GLUCAN	MC	12	B	2A	0.044
B-GLUCAN	MC	16	B	2A	0.05
B-GLUCAN	MC	0	C	3A	0.029375
B-GLUCAN	MC	4	C	3A	0.0331
B-GLUCAN	MC	8	C	3A	0.0344
B-GLUCAN	MC	12	C	3A	0.043
B-GLUCAN	MC	16	C	3A	0.046
B-GLUCAN	MC	0	D	4A	0.025125
B-GLUCAN	MC	4	D	4A	0.0171
B-GLUCAN	MC	8	D	4A	0.0414
B-GLUCAN	MC	12	D	4A	0.055
B-GLUCAN	MC	16	D	4A	0.054
B-GLUCAN	MC	0	E	5A	0.030375
B-GLUCAN	MC	4	E	5A	0.0261
B-GLUCAN	MC	8	E	5A	0.0334
B-GLUCAN	MC	12	E	5A	0.044
B-GLUCAN	MC	16	E	5A	0.058
B-GLUCAN	MC	0	F	6A	0.032625
B-GLUCAN	MC	4	F	6A	0.0331
B-GLUCAN	MC	8	F	6A	0.0404
B-GLUCAN	MC	12	F	6A	0.047
B-GLUCAN	MC	16	F	6A	0.051
B-GLUCAN	MC	0	G	1B	0.02385
B-GLUCAN	MC	4	G	1B	0.0328
B-GLUCAN	MC	8	G	1B	0.0246
B-GLUCAN	MC	12	G	1B	0.0172
B-GLUCAN	MC	16	G	1B	0.0468
B-GLUCAN	MC	0	H	2B	0.02185
B-GLUCAN	MC	4	H	2B	0.0328
B-GLUCAN	MC	8	H	2B	0.0286
B-GLUCAN	MC	12	H	2B	0.0532
B-GLUCAN	MC	16	H	2B	0.0548
B-GLUCAN	MC	0	I	3B	0.02985
B-GLUCAN	MC	4	I	3B	0.0128
B-GLUCAN	MC	8	I	3B	0.0256
B-GLUCAN	MC	12	I	3B	0.0412
B-GLUCAN	MC	16	I	3B	0.0428
B-GLUCAN	MC	0	J	4B	0.01435
B-GLUCAN	MC	4	J	4B	0.0238
B-GLUCAN	MC	8	J	4B	0.0256
B-GLUCAN	MC	12	J	4B	0.0482
B-GLUCAN	MC	16	J	4B	0.0338
B-GLUCAN	MC	0	K	5B	0.0256
B-GLUCAN	MC	4	K	5B	0.0158
B-GLUCAN	MC	8	K	5B	0.0396
B-GLUCAN	MC	12	K	5B	0.0502
B-GLUCAN	MC	16	K	5B	0.0438
B-GLUCAN	MC	0	L	6B	0.0261
B-GLUCAN	MC	4	L	6B	0.0128
B-GLUCAN	MC	8	L	6B	0.0416
B-GLUCAN	MC	12	L	6B	0.0162
B-GLUCAN	MC	16	L	6B	0.0378
FILTER PAPER	DP	0	A	37A	0.036925
FILTER PAPER	DP	4	A	37A	0.0501
FILTER PAPER	DP	8	A	37A	0.1011
FILTER PAPER	DP	12	A	37A	0.0351
FILTER PAPER	DP	16	A	37A	0.0581
FILTER PAPER	DP	0	B	38A	0.039925
FILTER PAPER	DP	4	B	38A	0.0401
FILTER PAPER	DP	8	B	38A	0.0621
FILTER PAPER	DP	12	B	38A	0.0591
FILTER PAPER	DP	16	B	38A	0.0711
FILTER PAPER	DP	0	C	39A	0.027625
FILTER PAPER	DP	4	C	39A	0.0311
FILTER PAPER	DP	8	C	39A	0.0661
FILTER PAPER	DP	12	C	39A	0.0161
FILTER PAPER	DP	16	C	39A	0.1301
FILTER PAPER	DP	0	D	40A	0.035175
FILTER PAPER	DP	4	D	40A	0.0351
FILTER PAPER	DP	8	D	40A	0.0521
FILTER PAPER	DP	12	D	40A	0.0351
FILTER PAPER	DP	16	D	40A	0.1331
FILTER PAPER	DP	0	E	41A	0.036175
FILTER PAPER	DP	4	E	41A	0.0391
FILTER PAPER	DP	8	E	41A	0.0751
FILTER PAPER	DP	12	E	41A	0.0681
FILTER PAPER	DP	16	E	41A	0.1481
FILTER PAPER	DP	0	F	42A	0.040175
FILTER PAPER	DP	4	F	42A	0.0401
FILTER PAPER	DP	8	F	42A	0.0831
FILTER PAPER	DP	12	F	42A	0.0771
FILTER PAPER	DP	16	F	42A	0.1691
FILTER PAPER	FP	0	G	37B	0.04435
FILTER PAPER	FP	4	G	37B	0.0551
FILTER PAPER	FP	8	G	37B	0.0911
FILTER PAPER	FP	12	G	37B	0.0881
FILTER PAPER	FP	16	G	37B	0.0431
FILTER PAPER	FP	0	H	38B	0.03735
FILTER PAPER	FP	4	H	38B	0.0601
FILTER PAPER	FP	8	H	38B	0.0831
FILTER PAPER	FP	12	H	38B	0.1481
FILTER PAPER	FP	16	H	38B	0.1261
FILTER PAPER	FP	0	I	39B	0.0459
FILTER PAPER	FP	4	I	39B	0.0541
FILTER PAPER	FP	8	I	39B	0.0761
FILTER PAPER	FP	12	I	39B	0.0461
FILTER PAPER	FP	16	I	39B	0.0441
FILTER PAPER	FP	0	J	40B	0.02835
FILTER PAPER	FP	4	J	40B	0.0511
FILTER PAPER	FP	8	J	40B	0.0871
FILTER PAPER	FP	12	J	40B	0.0611
FILTER PAPER	FP	16	J	40B	0.0171
FILTER PAPER	FP	0	K	41B	0.03635
FILTER PAPER	FP	4	K	41B	0.0511
FILTER PAPER	FP	8	K	41B	0.0671
FILTER PAPER	FP	12	K	41B	0.0411
FILTER PAPER	FP	16	K	41B	0.0441
FILTER PAPER	FP	0	L	42B	0.02935
FILTER PAPER	FP	4	L	42B	0.0611
FILTER PAPER	FP	8	L	42B	0.0621
FILTER PAPER	FP	12	L	42B	0.0541
FILTER PAPER	FP	16	L	42B	0.0431
FILTER PAPER	MC	0	A	1A	0.036925
FILTER PAPER	MC	4	A	1A	0.0456
FILTER PAPER	MC	8	A	1A	0.0257
FILTER PAPER	MC	12	A	1A	0.0442
FILTER PAPER	MC	16	A	1A	0.0602
FILTER PAPER	MC	0	B	2A	0.039925
FILTER PAPER	MC	4	B	2A	0.0356
FILTER PAPER	MC	8	B	2A	0.0347
FILTER PAPER	MC	12	B	2A	0.0352
FILTER PAPER	MC	16	B	2A	0.0542
FILTER PAPER	MC	0	C	3A	0.027625
FILTER PAPER	MC	4	C	3A	0.0386
FILTER PAPER	MC	8	C	3A	0.0637
FILTER PAPER	MC	12	C	3A	0.0302
FILTER PAPER	MC	16	C	3A	0.0592
FILTER PAPER	MC	0	D	4A	0.035175
FILTER PAPER	MC	4	D	4A	0.0306
FILTER PAPER	MC	8	D	4A	0.0577
FILTER PAPER	MC	12	D	4A	0.0582
FILTER PAPER	MC	16	D	4A	0.0482
FILTER PAPER	MC	0	E	5A	0.036175
FILTER PAPER	MC	4	E	5A	0.0196
FILTER PAPER	MC	8	E	5A	0.0567
FILTER PAPER	MC	12	E	5A	0.0832
FILTER PAPER	MC	16	E	5A	0.0542
FILTER PAPER	MC	0	F	6A	0.040175
FILTER PAPER	MC	4	F	6A	0.0206
FILTER PAPER	MC	8	F	6A	0.0567
FILTER PAPER	MC	12	F	6A	0.0802
FILTER PAPER	MC	16	F	6A	0.0522
FILTER PAPER	MC	0	G	1B	0.04435
FILTER PAPER	MC	4	G	1B	0.0741
FILTER PAPER	MC	8	G	1B	0.0401
FILTER PAPER	MC	12	G	1B	0.0831
FILTER PAPER	MC	16	G	1B	0.0621
FILTER PAPER	MC	0	H	2B	0.03735
FILTER PAPER	MC	4	H	2B	0.0471
FILTER PAPER	MC	8	H	2B	0.0671
FILTER PAPER	MC	12	H	2B	0.0461
FILTER PAPER	MC	16	H	2B	0.0671
FILTER PAPER	MC	0	I	3B	0.0459
FILTER PAPER	MC	4	I	3B	0.0561
FILTER PAPER	MC	8	I	3B	0.0551
FILTER PAPER	MC	12	I	3B	0.0441
FILTER PAPER	MC	16	I	3B	0.0601
FILTER PAPER	MC	0	J	4B	0.02835
FILTER PAPER	MC	4	J	4B	0.0601
FILTER PAPER	MC	8	J	4B	0.0511
FILTER PAPER	MC	12	J	4B	0.0611
FILTER PAPER	MC	16	J	4B	0.0711
FILTER PAPER	MC	0	K	5B	0.03635
FILTER PAPER	MC	4	K	5B	0.0371
FILTER PAPER	MC	8	K	5B	0.0531
FILTER PAPER	MC	12	K	5B	0.0481
FILTER PAPER	MC	16	K	5B	0.0621
FILTER PAPER	MC	0	L	6B	0.02935
FILTER PAPER	MC	4	L	6B	0.0561
FILTER PAPER	MC	8	L	6B	0.0541
FILTER PAPER	MC	12	L	6B	0.0381
FILTER PAPER	MC	16	L	6B	0.0661
GALACTOMANNAN	DP	0	A	37A	0.0786
GALACTOMANNAN	DP	4	A	37A	0.0358
GALACTOMANNAN	DP	8	A	37A	0.0253
GALACTOMANNAN	DP	12	A	37A	0.0206
GALACTOMANNAN	DP	16	A	37A	0.0056
GALACTOMANNAN	DP	0	B	38A	0.0761
GALACTOMANNAN	DP	4	B	38A	0.0458
GALACTOMANNAN	DP	8	B	38A	0.0513
GALACTOMANNAN	DP	12	B	38A	0.0306
GALACTOMANNAN	DP	16	B	38A	0.0246
GALACTOMANNAN	DP	0	C	39A	0.07555
GALACTOMANNAN	DP	4	C	39A	0.0448
GALACTOMANNAN	DP	8	C	39A	0.0383
GALACTOMANNAN	DP	12	C	39A	0.0016
GALACTOMANNAN	DP	16	C	39A	0.0056
GALACTOMANNAN	DP	0	D	40A	0.0786
GALACTOMANNAN	DP	4	D	40A	0.0178
GALACTOMANNAN	DP	8	D	40A	0.0533
GALACTOMANNAN	DP	12	D	40A	0.0126
GALACTOMANNAN	DP	16	D	40A	0.0036
GALACTOMANNAN	DP	0	E	41A	0.0766
GALACTOMANNAN	DP	4	E	41A	0.0398
GALACTOMANNAN	DP	8	E	41A	0.0613
GALACTOMANNAN	DP	12	E	41A	0.0346
GALACTOMANNAN	DP	16	E	41A	0.0366
GALACTOMANNAN	DP	0	F	42A	0.08435
GALACTOMANNAN	DP	4	F	42A	0.0218
GALACTOMANNAN	DP	8	F	42A	0.0603
GALACTOMANNAN	DP	12	F	42A	0.0606
GALACTOMANNAN	DP	16	F	42A	0.0626
GALACTOMANNAN	FP	0	G	37B	0.077325
GALACTOMANNAN	FP	4	G	37B	0.0288
GALACTOMANNAN	FP	8	G	37B	0.0643
GALACTOMANNAN	FP	12	G	37B	0.0946
GALACTOMANNAN	FP	16	G	37B	0.0636
GALACTOMANNAN	FP	0	H	38B	0.078825
GALACTOMANNAN	FP	4	H	38B	0.0258
GALACTOMANNAN	FP	8	H	38B	0.0653
GALACTOMANNAN	FP	12	H	38B	0.1016
GALACTOMANNAN	FP	16	H	38B	0.0706
GALACTOMANNAN	FP	0	I	39B	0.087375
GALACTOMANNAN	FP	4	I	39B	0.0308
GALACTOMANNAN	FP	8	I	39B	0.0623
GALACTOMANNAN	FP	12	I	39B	0.0356
GALACTOMANNAN	FP	16	I	39B	0.0246
GALACTOMANNAN	FP	0	J	40B	0.073825
GALACTOMANNAN	FP	4	J	40B	0.0168
GALACTOMANNAN	FP	8	J	40B	0.0423
GALACTOMANNAN	FP	12	J	40B	0.0356
GALACTOMANNAN	FP	16	J	40B	0.0436
GALACTOMANNAN	FP	0	K	41B	0.076575
GALACTOMANNAN	FP	4	K	41B	0.0228
GALACTOMANNAN	FP	8	K	41B	0.0503
GALACTOMANNAN	FP	12	K	41B	0.0856
GALACTOMANNAN	FP	16	K	41B	0.0776
GALACTOMANNAN	FP	0	L	42B	0.073575
GALACTOMANNAN	FP	4	L	42B	0.0398
GALACTOMANNAN	FP	8	L	42B	0.0233
GALACTOMANNAN	FP	12	L	42B	0.0436
GALACTOMANNAN	FP	16	L	42B	0.0236
GALACTOMANNAN	MC	0	A	1A	0.0786
GALACTOMANNAN	MC	4	A	1A	0.0646
GALACTOMANNAN	MC	8	A	1A	0.0684
GALACTOMANNAN	MC	12	A	1A	0.046
GALACTOMANNAN	MC	16	A	1A	0.0764
GALACTOMANNAN	MC	0	B	2A	0.0761
GALACTOMANNAN	MC	4	B	2A	0.0636
GALACTOMANNAN	MC	8	B	2A	0.0704
GALACTOMANNAN	MC	12	B	2A	0.074
GALACTOMANNAN	MC	16	B	2A	0.0784
GALACTOMANNAN	MC	0	C	3A	0.07555
GALACTOMANNAN	MC	4	C	3A	0.0836
GALACTOMANNAN	MC	8	C	3A	0.0774
GALACTOMANNAN	MC	12	C	3A	0.074
GALACTOMANNAN	MC	16	C	3A	0.0674
GALACTOMANNAN	MC	0	D	4A	0.0786
GALACTOMANNAN	MC	4	D	4A	0.0656
GALACTOMANNAN	MC	8	D	4A	0.0714
GALACTOMANNAN	MC	12	D	4A	0.089
GALACTOMANNAN	MC	16	D	4A	0.0784
GALACTOMANNAN	MC	0	E	5A	0.0766
GALACTOMANNAN	MC	4	E	5A	0.0526
GALACTOMANNAN	MC	8	E	5A	0.0644
GALACTOMANNAN	MC	12	E	5A	0.067
GALACTOMANNAN	MC	16	E	5A	0.0714
GALACTOMANNAN	MC	0	F	6A	0.08435
GALACTOMANNAN	MC	4	F	6A	0.0586
GALACTOMANNAN	MC	8	F	6A	0.0534
GALACTOMANNAN	MC	12	F	6A	0.066
GALACTOMANNAN	MC	16	F	6A	0.0724
GALACTOMANNAN	MC	0	G	1B	0.077325
GALACTOMANNAN	MC	4	G	1B	0.03579
GALACTOMANNAN	MC	8	G	1B	0.0623
GALACTOMANNAN	MC	12	G	1B	0.0456
GALACTOMANNAN	MC	16	G	1B	0.0636
GALACTOMANNAN	MC	0	H	2B	0.078825
GALACTOMANNAN	MC	4	H	2B	0.03379
GALACTOMANNAN	MC	8	H	2B	0.0563
GALACTOMANNAN	MC	12	H	2B	0.0776
GALACTOMANNAN	MC	16	H	2B	0.0976
GALACTOMANNAN	MC	0	I	3B	0.087375
GALACTOMANNAN	MC	4	I	3B	0.04178
GALACTOMANNAN	MC	8	I	3B	0.0683
GALACTOMANNAN	MC	12	I	3B	0.0756
GALACTOMANNAN	MC	16	I	3B	0.0726
GALACTOMANNAN	MC	0	J	4B	0.073825
GALACTOMANNAN	MC	4	J	4B	0.02881
GALACTOMANNAN	MC	8	J	4B	0.0753
GALACTOMANNAN	MC	12	J	4B	0.0956
GALACTOMANNAN	MC	16	J	4B	0.0746
GALACTOMANNAN	MC	0	K	5B	0.076575
GALACTOMANNAN	MC	4	K	5B	0.02277
GALACTOMANNAN	MC	8	K	5B	0.0483
GALACTOMANNAN	MC	12	K	5B	0.0676
GALACTOMANNAN	MC	16	K	5B	0.0696
GALACTOMANNAN	MC	0	L	6B	0.073575
GALACTOMANNAN	MC	4	L	6B	0.01484
GALACTOMANNAN	MC	8	L	6B	0.0483
GALACTOMANNAN	MC	12	L	6B	0.0426
GALACTOMANNAN	MC	16	L	6B	0.0526
LIGNIN	DP	0	A	37A	0.028375
LIGNIN	DP	4	A	37A	-0.0072
LIGNIN	DP	8	A	37A	0.0243
LIGNIN	DP	12	A	37A	0.0456
LIGNIN	DP	16	A	37A	0.0696
LIGNIN	DP	0	B	38A	0.019625
LIGNIN	DP	4	B	38A	0.0108
LIGNIN	DP	8	B	38A	0.0183
LIGNIN	DP	12	B	38A	0.0186
LIGNIN	DP	16	B	38A	0.0416
LIGNIN	DP	0	C	39A	0.025625
LIGNIN	DP	4	C	39A	0.0148
LIGNIN	DP	8	C	39A	0.0423
LIGNIN	DP	12	C	39A	0.0006
LIGNIN	DP	16	C	39A	0.1046
LIGNIN	DP	0	D	40A	0.033875
LIGNIN	DP	4	D	40A	0.0208
LIGNIN	DP	8	D	40A	0.0483
LIGNIN	DP	12	D	40A	0.0216
LIGNIN	DP	16	D	40A	0.1126
LIGNIN	DP	0	E	41A	0.038875
LIGNIN	DP	4	E	41A	0.0438
LIGNIN	DP	8	E	41A	0.0653
LIGNIN	DP	12	E	41A	0.1026
LIGNIN	DP	16	E	41A	0.1166
LIGNIN	DP	0	F	42A	0.036875
LIGNIN	DP	4	F	42A	0.0488
LIGNIN	DP	8	F	42A	0.0743
LIGNIN	DP	12	F	42A	0.1186
LIGNIN	DP	16	F	42A	0.1286
LIGNIN	FP	0	G	37B	0.015825
LIGNIN	FP	4	G	37B	0.0638
LIGNIN	FP	8	G	37B	0.0673
LIGNIN	FP	12	G	37B	0.1336
LIGNIN	FP	16	G	37B	0.0836
LIGNIN	FP	0	H	38B	0.019325
LIGNIN	FP	4	H	38B	0.0468
LIGNIN	FP	8	H	38B	0.0563
LIGNIN	FP	12	H	38B	0.1336
LIGNIN	FP	16	H	38B	0.1046
LIGNIN	FP	0	I	39B	0.034925
LIGNIN	FP	4	I	39B	0.0368
LIGNIN	FP	8	I	39B	0.0483
LIGNIN	FP	12	I	39B	0.0976
LIGNIN	FP	16	I	39B	0.0476
LIGNIN	FP	0	J	40B	0.028075
LIGNIN	FP	4	J	40B	0.0398
LIGNIN	FP	8	J	40B	0.0413
LIGNIN	FP	12	J	40B	0.0796
LIGNIN	FP	16	J	40B	0.0736
LIGNIN	FP	0	K	41B	0.037325
LIGNIN	FP	4	K	41B	0.0218
LIGNIN	FP	8	K	41B	0.0323
LIGNIN	FP	12	K	41B	0.0596
LIGNIN	FP	16	K	41B	0.0416
LIGNIN	FP	0	L	42B	0.039075
LIGNIN	FP	4	L	42B	0.0258
LIGNIN	FP	8	L	42B	0.0363
LIGNIN	FP	12	L	42B	0.0926
LIGNIN	FP	16	L	42B	0.0696
LIGNIN	MC	0	A	1A	0.028375
LIGNIN	MC	4	A	1A	0.0373
LIGNIN	MC	8	A	1A	0.0336
LIGNIN	MC	12	A	1A	0.048
LIGNIN	MC	16	A	1A	0.0686
LIGNIN	MC	0	B	2A	0.019625
LIGNIN	MC	4	B	2A	0.0253
LIGNIN	MC	8	B	2A	0.0326
LIGNIN	MC	12	B	2A	0.076
LIGNIN	MC	16	B	2A	0.0736
LIGNIN	MC	0	C	3A	0.025625
LIGNIN	MC	4	C	3A	0.0323
LIGNIN	MC	8	C	3A	0.0296
LIGNIN	MC	12	C	3A	0.074
LIGNIN	MC	16	C	3A	0.0756
LIGNIN	MC	0	D	4A	0.033875
LIGNIN	MC	4	D	4A	0.0163
LIGNIN	MC	8	D	4A	0.0286
LIGNIN	MC	12	D	4A	0.096
LIGNIN	MC	16	D	4A	0.0686
LIGNIN	MC	0	E	5A	0.038875
LIGNIN	MC	4	E	5A	0.0013
LIGNIN	MC	8	E	5A	0.0326
LIGNIN	MC	12	E	5A	0.058
LIGNIN	MC	16	E	5A	0.0646
LIGNIN	MC	0	F	6A	0.036875
LIGNIN	MC	4	F	6A	0.0213
LIGNIN	MC	8	F	6A	0.0206
LIGNIN	MC	12	F	6A	0.041
LIGNIN	MC	16	F	6A	0.0766
LIGNIN	MC	0	G	1B	0.015825
LIGNIN	MC	4	G	1B	0.0198
LIGNIN	MC	8	G	1B	0.0523
LIGNIN	MC	12	G	1B	0.0476
LIGNIN	MC	16	G	1B	0.0776
LIGNIN	MC	0	H	2B	0.019325
LIGNIN	MC	4	H	2B	0.0318
LIGNIN	MC	8	H	2B	0.0443
LIGNIN	MC	12	H	2B	0.0646
LIGNIN	MC	16	H	2B	0.0896
LIGNIN	MC	0	I	3B	0.034925
LIGNIN	MC	4	I	3B	0.0288
LIGNIN	MC	8	I	3B	0.0323
LIGNIN	MC	12	I	3B	0.0966
LIGNIN	MC	16	I	3B	0.0636
LIGNIN	MC	0	J	4B	0.028075
LIGNIN	MC	4	J	4B	0.0228
LIGNIN	MC	8	J	4B	0.0253
LIGNIN	MC	12	J	4B	0.0956
LIGNIN	MC	16	J	4B	0.0476
LIGNIN	MC	0	K	5B	0.037325
LIGNIN	MC	4	K	5B	0.0288
LIGNIN	MC	8	K	5B	-0.0017
LIGNIN	MC	12	K	5B	0.0416
LIGNIN	MC	16	K	5B	0.0526
LIGNIN	MC	0	L	6B	0.039075
LIGNIN	MC	4	L	6B	0.0328
LIGNIN	MC	8	L	6B	0.0113
LIGNIN	MC	12	L	6B	0.0286
LIGNIN	MC	16	L	6B	0.0586
PECTIN	DP	0	A	37A	0.1141
PECTIN	DP	4	A	37A	0.3508
PECTIN	DP	8	A	37A	0.1453
PECTIN	DP	12	A	37A	0.3676
PECTIN	DP	16	A	37A	0.4246
PECTIN	DP	0	B	38A	0.10385
PECTIN	DP	4	B	38A	0.3228
PECTIN	DP	8	B	38A	0.3243
PECTIN	DP	12	B	38A	0.0876
PECTIN	DP	16	B	38A	0.1366
PECTIN	DP	0	C	39A	0.1207
PECTIN	DP	4	C	39A	0.2988
PECTIN	DP	8	C	39A	0.1423
PECTIN	DP	12	C	39A	0.1416
PECTIN	DP	16	C	39A	0.4516
PECTIN	DP	0	D	40A	0.12335
PECTIN	DP	4	D	40A	0.1008
PECTIN	DP	8	D	40A	0.3443
PECTIN	DP	12	D	40A	0.1896
PECTIN	DP	16	D	40A	0.1716
PECTIN	DP	0	E	41A	0.13935
PECTIN	DP	4	E	41A	0.3348
PECTIN	DP	8	E	41A	0.2983
PECTIN	DP	12	E	41A	0.1566
PECTIN	DP	16	E	41A	0.1796
PECTIN	DP	0	F	42A	0.13285
PECTIN	DP	4	F	42A	0.3278
PECTIN	DP	8	F	42A	0.3233
PECTIN	DP	12	F	42A	0.2556
PECTIN	DP	16	F	42A	0.1936
PECTIN	FP	0	G	37B	0.113825
PECTIN	FP	4	G	37B	0.1388
PECTIN	FP	8	G	37B	0.3413
PECTIN	FP	12	G	37B	0.4356
PECTIN	FP	16	G	37B	0.4106
PECTIN	FP	0	H	38B	0.106075
PECTIN	FP	4	H	38B	0.1288
PECTIN	FP	8	H	38B	0.3253
PECTIN	FP	12	H	38B	0.4386
PECTIN	FP	16	H	38B	0.3996
PECTIN	FP	0	I	39B	0.126725
PECTIN	FP	4	I	39B	0.3378
PECTIN	FP	8	I	39B	0.3203
PECTIN	FP	12	I	39B	0.4366
PECTIN	FP	16	I	39B	0.3696
PECTIN	FP	0	J	40B	0.112075
PECTIN	FP	4	J	40B	0.1438
PECTIN	FP	8	J	40B	0.3763
PECTIN	FP	12	J	40B	0.4366
PECTIN	FP	16	J	40B	0.3326
PECTIN	FP	0	K	41B	0.129075
PECTIN	FP	4	K	41B	0.1188
PECTIN	FP	8	K	41B	0.1353
PECTIN	FP	12	K	41B	0.4226
PECTIN	FP	16	K	41B	0.3686
PECTIN	FP	0	L	42B	0.123325
PECTIN	FP	4	L	42B	0.3338
PECTIN	FP	8	L	42B	0.2553
PECTIN	FP	12	L	42B	0.4686
PECTIN	FP	16	L	42B	0.3486
PECTIN	MC	0	A	1A	0.1141
PECTIN	MC	4	A	1A	0.1371
PECTIN	MC	8	A	1A	0.1285
PECTIN	MC	12	A	1A	0.1374
PECTIN	MC	16	A	1A	0.1644
PECTIN	MC	0	B	2A	0.10385
PECTIN	MC	4	B	2A	0.1351
PECTIN	MC	8	B	2A	0.1245
PECTIN	MC	12	B	2A	0.1314
PECTIN	MC	16	B	2A	0.1514
PECTIN	MC	0	C	3A	0.1207
PECTIN	MC	4	C	3A	0.1481
PECTIN	MC	8	C	3A	0.1135
PECTIN	MC	12	C	3A	0.1324
PECTIN	MC	16	C	3A	0.1504
PECTIN	MC	0	D	4A	0.12335
PECTIN	MC	4	D	4A	0.1261
PECTIN	MC	8	D	4A	0.1345
PECTIN	MC	12	D	4A	0.1314
PECTIN	MC	16	D	4A	0.1614
PECTIN	MC	0	E	5A	0.13935
PECTIN	MC	4	E	5A	0.1171
PECTIN	MC	8	E	5A	0.1175
PECTIN	MC	12	E	5A	0.1224
PECTIN	MC	16	E	5A	0.1704
PECTIN	MC	0	F	6A	0.13285
PECTIN	MC	4	F	6A	0.1331
PECTIN	MC	8	F	6A	0.1025
PECTIN	MC	12	F	6A	0.1174
PECTIN	MC	16	F	6A	0.1514
PECTIN	MC	0	G	1B	0.113825
PECTIN	MC	4	G	1B	0.1248
PECTIN	MC	8	G	1B	0.1513
PECTIN	MC	12	G	1B	0.1356
PECTIN	MC	16	G	1B	0.1746
PECTIN	MC	0	H	2B	0.106075
PECTIN	MC	4	H	2B	0.1138
PECTIN	MC	8	H	2B	0.1293
PECTIN	MC	12	H	2B	0.1356
PECTIN	MC	16	H	2B	0.1666
PECTIN	MC	0	I	3B	0.126725
PECTIN	MC	4	I	3B	0.1348
PECTIN	MC	8	I	3B	0.1083
PECTIN	MC	12	I	3B	0.1496
PECTIN	MC	16	I	3B	0.1676
PECTIN	MC	0	J	4B	0.112075
PECTIN	MC	4	J	4B	0.1248
PECTIN	MC	8	J	4B	0.1273
PECTIN	MC	12	J	4B	0.1416
PECTIN	MC	16	J	4B	0.1976
PECTIN	MC	0	K	5B	0.129075
PECTIN	MC	4	K	5B	0.1328
PECTIN	MC	8	K	5B	0.1203
PECTIN	MC	12	K	5B	0.1406
PECTIN	MC	16	K	5B	0.1276
PECTIN	MC	0	L	6B	0.123325
PECTIN	MC	4	L	6B	0.1348
PECTIN	MC	8	L	6B	0.0913
PECTIN	MC	12	L	6B	0.1086
PECTIN	MC	16	L	6B	0.1416
XYLAN	DP	0	A	37A	0.022525
XYLAN	DP	4	A	37A	0.2088
XYLAN	DP	8	A	37A	0.0216
XYLAN	DP	12	A	37A	-0.0018
XYLAN	DP	16	A	37A	0.0448
XYLAN	DP	0	B	38A	0.022025
XYLAN	DP	4	B	38A	0.2038
XYLAN	DP	8	B	38A	0.1496
XYLAN	DP	12	B	38A	0.0312
XYLAN	DP	16	B	38A	0.0588
XYLAN	DP	0	C	39A	0.038475
XYLAN	DP	4	C	39A	0.0238
XYLAN	DP	8	C	39A	0.0526
XYLAN	DP	12	C	39A	0.0222
XYLAN	DP	16	C	39A	0.0808
XYLAN	DP	0	D	40A	0.030525
XYLAN	DP	4	D	40A	0.0198
XYLAN	DP	8	D	40A	0.2116
XYLAN	DP	12	D	40A	0.0322
XYLAN	DP	16	D	40A	0.0738
XYLAN	DP	0	E	41A	0.028775
XYLAN	DP	4	E	41A	0.0438
XYLAN	DP	8	E	41A	0.2436
XYLAN	DP	12	E	41A	0.0682
XYLAN	DP	16	E	41A	0.0508
XYLAN	DP	0	F	42A	0.032525
XYLAN	DP	4	F	42A	0.2298
XYLAN	DP	8	F	42A	0.3146
XYLAN	DP	12	F	42A	0.1132
XYLAN	DP	16	F	42A	0.0828
XYLAN	FP	0	G	37B	0.03485
XYLAN	FP	4	G	37B	0.2978
XYLAN	FP	8	G	37B	0.2326
XYLAN	FP	12	G	37B	0.3072
XYLAN	FP	16	G	37B	0.2978
XYLAN	FP	0	H	38B	0.0246
XYLAN	FP	4	H	38B	0.0468
XYLAN	FP	8	H	38B	0.2346
XYLAN	FP	12	H	38B	0.3242
XYLAN	FP	16	H	38B	0.2728
XYLAN	FP	0	I	39B	0.0234
XYLAN	FP	4	I	39B	0.1798
XYLAN	FP	8	I	39B	0.2496
XYLAN	FP	12	I	39B	0.2722
XYLAN	FP	16	I	39B	0.2198
XYLAN	FP	0	J	40B	0.0306
XYLAN	FP	4	J	40B	0.0448
XYLAN	FP	8	J	40B	0.2356
XYLAN	FP	12	J	40B	0.2882
XYLAN	FP	16	J	40B	0.2718
XYLAN	FP	0	K	41B	0.03285
XYLAN	FP	4	K	41B	0.0078
XYLAN	FP	8	K	41B	0.0416
XYLAN	FP	12	K	41B	0.2432
XYLAN	FP	16	K	41B	0.2088
XYLAN	FP	0	L	42B	0.03485
XYLAN	FP	4	L	42B	0.2288
XYLAN	FP	8	L	42B	0.2556
XYLAN	FP	12	L	42B	0.3412
XYLAN	FP	16	L	42B	0.2268
XYLAN	MC	0	A	1A	0.022525
XYLAN	MC	4	A	1A	0.0603
XYLAN	MC	8	A	1A	0.0486
XYLAN	MC	12	A	1A	0.0506
XYLAN	MC	16	A	1A	0.0706
XYLAN	MC	0	B	2A	0.022025
XYLAN	MC	4	B	2A	0.0403
XYLAN	MC	8	B	2A	0.0526
XYLAN	MC	12	B	2A	0.0506
XYLAN	MC	16	B	2A	0.0576
XYLAN	MC	0	C	3A	0.038475
XYLAN	MC	4	C	3A	0.0433
XYLAN	MC	8	C	3A	0.0626
XYLAN	MC	12	C	3A	0.0536
XYLAN	MC	16	C	3A	0.0486
XYLAN	MC	0	D	4A	0.030525
XYLAN	MC	4	D	4A	0.0413
XYLAN	MC	8	D	4A	0.0586
XYLAN	MC	12	D	4A	0.0756
XYLAN	MC	16	D	4A	0.0816
XYLAN	MC	0	E	5A	0.028775
XYLAN	MC	4	E	5A	0.0403
XYLAN	MC	8	E	5A	0.0476
XYLAN	MC	12	E	5A	0.0376
XYLAN	MC	16	E	5A	0.0566
XYLAN	MC	0	F	6A	0.032525
XYLAN	MC	4	F	6A	0.0323
XYLAN	MC	8	F	6A	0.0406
XYLAN	MC	12	F	6A	0.0366
XYLAN	MC	16	F	6A	0.0566
XYLAN	MC	0	G	1B	0.03485
XYLAN	MC	4	G	1B	0.0588
XYLAN	MC	8	G	1B	0.0646
XYLAN	MC	12	G	1B	0.0512
XYLAN	MC	16	G	1B	0.0618
XYLAN	MC	0	H	2B	0.0246
XYLAN	MC	4	H	2B	0.0468
XYLAN	MC	8	H	2B	0.0676
XYLAN	MC	12	H	2B	0.0782
XYLAN	MC	16	H	2B	0.0748
XYLAN	MC	0	I	3B	0.0234
XYLAN	MC	4	I	3B	0.0448
XYLAN	MC	8	I	3B	0.0586
XYLAN	MC	12	I	3B	0.0762
XYLAN	MC	16	I	3B	0.0498
XYLAN	MC	0	J	4B	0.0306
XYLAN	MC	4	J	4B	0.0338
XYLAN	MC	8	J	4B	0.0606
XYLAN	MC	12	J	4B	0.0502
XYLAN	MC	16	J	4B	0.0498
XYLAN	MC	0	K	5B	0.03285
XYLAN	MC	4	K	5B	0.0328
XYLAN	MC	8	K	5B	0.0306
XYLAN	MC	12	K	5B	0.0272
XYLAN	MC	16	K	5B	0.0648
XYLAN	MC	0	L	6B	0.03485
XYLAN	MC	4	L	6B	0.0248
XYLAN	MC	8	L	6B	0.0566
XYLAN	MC	12	L	6B	0.0282
XYLAN	MC	16	L	6B	0.0558

## Sheet: B
POPULATION	TREATMENT	GROWTH CONDITION	TECHNICAL REPLICATE	STENOTROPHOMONAS DENSITY START	STENOTROPHOMONAS DENSITY END		TOTAL BACTERIAL DENSITY START	TOTAL BACTERIAL DENSITY END
1A	A	ALONE	A	8900000	1940000000		N/A	N/A
1A	A	ALONE	B	9000000	1840000000		N/A	N/A
1A	A	ALONE	C	9800000	1340000000		N/A	N/A
2A	A	ALONE	A	9200000	1640000000		N/A	N/A
2A	A	ALONE	B	7100000	1790000000		N/A	N/A
2A	A	ALONE	C	9000000	1560000000		N/A	N/A
3A	A	ALONE	A	9700000	1360000000		N/A	N/A
3A	A	ALONE	B	9500000	2030000000		N/A	N/A
3A	A	ALONE	C	9600000	1970000000		N/A	N/A
4A	A	ALONE	A	6700000	1300000000		N/A	N/A
4A	A	ALONE	B	6200000	1660000000		N/A	N/A
4A	A	ALONE	C	9100000	1780000000		N/A	N/A
5A	A	ALONE	A	7200000	1700000000		N/A	N/A
5A	A	ALONE	B	7400000	1800000000		N/A	N/A
5A	A	ALONE	C	8100000	1750000000		N/A	N/A
6A	A	ALONE	A	5100000	1520000000		N/A	N/A
6A	A	ALONE	B	7000000	1610000000		N/A	N/A
6A	A	ALONE	C	8000000	1590000000		N/A	N/A
37A	DP	ALONE	A	9100000	570000000		N/A	N/A
37A	DP	ALONE	B	7600000	900000000		N/A	N/A
37A	DP	ALONE	C	8400000	1140000000		N/A	N/A
38A	DP	ALONE	A	7600000	740000000		N/A	N/A
38A	DP	ALONE	B	7900000	780000000		N/A	N/A
38A	DP	ALONE	C	7000000	1020000000		N/A	N/A
39A	DP	ALONE	A	8600000	920000000		N/A	N/A
39A	DP	ALONE	B	10000000	1090000000		N/A	N/A
39A	DP	ALONE	C	11300000	890000000		N/A	N/A
40A	DP	ALONE	A	10000000	1640000000		N/A	N/A
40A	DP	ALONE	B	9800000	1460000000		N/A	N/A
40A	DP	ALONE	C	8000000	1240000000		N/A	N/A
41A	DP	ALONE	A	9300000	1450000000		N/A	N/A
41A	DP	ALONE	B	8100000	1230000000		N/A	N/A
41A	DP	ALONE	C	10600000	1510000000		N/A	N/A
42A	DP	ALONE	A	10000000	1720000000		N/A	N/A
42A	DP	ALONE	B	7900000	900000000		N/A	N/A
42A	DP	ALONE	C	8900000	1490000000		N/A	N/A
37B	RP	ALONE	A	8500000	1510000000		N/A	N/A
37B	RP	ALONE	B	5000000	1400000000		N/A	N/A
37B	RP	ALONE	C	6900000	1280000000		N/A	N/A
38B	RP	ALONE	A	7600000	1170000000		N/A	N/A
38B	RP	ALONE	B	10400000	1520000000		N/A	N/A
38B	RP	ALONE	C	7600000	840000000		N/A	N/A
39B	RP	ALONE	A	4500000	930000000		N/A	N/A
39B	RP	ALONE	B	6300000	1060000000		N/A	N/A
39B	RP	ALONE	C	6200000	1020000000		N/A	N/A
40B	RP	ALONE	A	4500000	1420000000		N/A	N/A
40B	RP	ALONE	B	10700000	1580000000		N/A	N/A
40B	RP	ALONE	C	7900000	1340000000		N/A	N/A
41B	RP	ALONE	A	6400000	1170000000		N/A	N/A
41B	RP	ALONE	B	9600000	1150000000		N/A	N/A
41B	RP	ALONE	C	9400000	1200000000		N/A	N/A
42B	RP	ALONE	A	9400000	1060000000		N/A	N/A
42B	RP	ALONE	B	6700000	1400000000		N/A	N/A
42B	RP	ALONE	C	8300000	1370000000		N/A	N/A
1B	MC	ALONE	A	9200000	1750000000		N/A	N/A
1B	MC	ALONE	B	9600000	1820000000		N/A	N/A
1B	MC	ALONE	C	9700000	1580000000		N/A	N/A
2B	MC	ALONE	A	7900000	1210000000		N/A	N/A
2B	MC	ALONE	B	8000000	1340000000		N/A	N/A
2B	MC	ALONE	C	5900000	1680000000		N/A	N/A
3B	MC	ALONE	A	5900000	1790000000		N/A	N/A
3B	MC	ALONE	B	7900000	1540000000		N/A	N/A
3B	MC	ALONE	C	9400000	1480000000		N/A	N/A
4B	MC	ALONE	A	8300000	1500000000		N/A	N/A
4B	MC	ALONE	B	8200000	1300000000		N/A	N/A
4B	MC	ALONE	C	10200000	1710000000		N/A	N/A
5B	MC	ALONE	A	7600000	1240000000		N/A	N/A
5B	MC	ALONE	B	6600000	1520000000		N/A	N/A
5B	MC	ALONE	C	7400000	1600000000		N/A	N/A
6B	MC	ALONE	A	8300000	1260000000		N/A	N/A
6B	MC	ALONE	B	8200000	1540000000		N/A	N/A
6B	MC	ALONE	C	4400000	1380000000		N/A	N/A
1A	A	COMMUNITY	A	1500000	920000000		9300000	3880000000
1A	A	COMMUNITY	B	1500000	1080000000		8700000	4120000000
1A	A	COMMUNITY	C	1600000	1120000000		9900000	4530000000
2A	A	COMMUNITY	B	1200000	2600000000		7600000	5920000000
2A	A	COMMUNITY	A	1500000	2130000000		10300000	6060000000
2A	A	COMMUNITY	C	1500000	2480000000		9700000	6120000000
3A	A	COMMUNITY	A	1600000	2330000000		10500000	8400000000
3A	A	COMMUNITY	B	1600000	2600000000		11400000	8680000000
3A	A	COMMUNITY	C	1600000	3000000000		10300000	9020000000
4A	A	COMMUNITY	C	1500000	2320000000		9400000	7920000000
4A	A	COMMUNITY	B	1900000	2840000000		12000000	8600000000
4A	A	COMMUNITY	A	1100000	2940000000		7800000	8940000000
5A	A	COMMUNITY	A	1200000	2320000000		7800000	6680000000
5A	A	COMMUNITY	B	1200000	2480000000		8500000	7910000000
5A	A	COMMUNITY	C	1400000	3200000000		9000000	8940000000
6A	A	COMMUNITY	A	1900000	2200000000		12000000	7090000000
6A	A	COMMUNITY	B	1200000	1720000000		7900000	7680000000
6A	A	COMMUNITY	C	1300000	2980000000		8700000	8040000000
37A	DP	COMMUNITY	A	1500000	1450000000		9600000	6040000000
37A	DP	COMMUNITY	B	1300000	2060000000		7500000	7500000000
37A	DP	COMMUNITY	C	1400000	1980000000		8900000	7940000000
38A	DP	COMMUNITY	A	1300000	1440000000		7900000	4560000000
38A	DP	COMMUNITY	C	1200000	1340000000		7800000	5740000000
38A	DP	COMMUNITY	B	1300000	1410000000		9100000	5970000000
39A	DP	COMMUNITY	C	1900000	1620000000		10100000	5740000000
39A	DP	COMMUNITY	A	1400000	1840000000		8300000	6030000000
39A	DP	COMMUNITY	B	1700000	2090000000		11700000	6270000000
40A	DP	COMMUNITY	A	1700000	2730000000		10400000	8410000000
40A	DP	COMMUNITY	B	1600000	3080000000		10800000	9230000000
40A	DP	COMMUNITY	C	1300000	3820000000		9800000	9450000000
41A	DP	COMMUNITY	A	1600000	3200000000		10400000	8160000000
41A	DP	COMMUNITY	B	1400000	3360000000		8800000	7560000000
41A	DP	COMMUNITY	C	1800000	3760000000		11200000	8040000000
42A	DP	COMMUNITY	C	1500000	2560000000		9400000	7420000000
42A	DP	COMMUNITY	A	1700000	2160000000		11100000	8040000000
42A	DP	COMMUNITY	B	1300000	4060000000		7500000	9860000000
37B	RP	COMMUNITY	A	1400000	4940000000		8500000	9560000000
37B	RP	COMMUNITY	C	1200000	5140000000		7800000	9880000000
37B	RP	COMMUNITY	B	1000000	5040000000		6700000	11200000000
38B	RP	COMMUNITY	C	1300000	3960000000		8700000	8040000000
38B	RP	COMMUNITY	B	1700000	4980000000		10100000	9640000000
38B	RP	COMMUNITY	A	1300000	5390000000		8000000	9800000000
39B	RP	COMMUNITY	B	1100000	4050000000		8600000	7850000000
39B	RP	COMMUNITY	C	1000000	2530000000		8300000	9040000000
39B	RP	COMMUNITY	A	1400000	4790000000		8500000	11000000000
40B	RP	COMMUNITY	C	1300000	4020000000		8300000	7520000000
40B	RP	COMMUNITY	B	1800000	4350000000		11000000	8980000000
40B	RP	COMMUNITY	A	1800000	5020000000		11000000	9240000000
41B	RP	COMMUNITY	C	1600000	4900000000		10300000	8970000000
41B	RP	COMMUNITY	B	1600000	4960000000		9800000	9240000000
41B	RP	COMMUNITY	A	1100000	4640000000		6800000	9980000000
42B	RP	COMMUNITY	C	1400000	5210000000		8000000	10560000000
42B	RP	COMMUNITY	B	1100000	5780000000		6400000	11320000000
42B	RP	COMMUNITY	A	1600000	5020000000		10500000	12360000000
1B	MC	COMMUNITY	C	1600000	790000000		10800000	7600000000
1B	MC	COMMUNITY	A	1500000	2050000000		8700000	8970000000
1B	MC	COMMUNITY	B	1600000	2900000000		9200000	9050000000
2B	MC	COMMUNITY	B	1300000	1400000000		8700000	8410000000
2B	MC	COMMUNITY	C	1000000	1320000000		6800000	8630000000
2B	MC	COMMUNITY	A	1300000	3160000000		8400000	9100000000
3B	MC	COMMUNITY	C	1600000	1710000000		9900000	8440000000
3B	MC	COMMUNITY	B	1300000	3000000000		9800000	8600000000
3B	MC	COMMUNITY	A	1000000	3320000000		5800000	9310000000
4B	MC	COMMUNITY	C	1700000	1520000000		11200000	7860000000
4B	MC	COMMUNITY	B	1400000	3400000000		8600000	9060000000
4B	MC	COMMUNITY	A	1400000	3640000000		8600000	9420000000
5B	MC	COMMUNITY	B	1100000	1160000000		6900000	7040000000
5B	MC	COMMUNITY	C	1200000	2060000000		8300000	8920000000
5B	MC	COMMUNITY	A	1300000	3240000000		9500000	9040000000
6B	MC	COMMUNITY	B	1400000	1680000000		10200000	7430000000
6B	MC	COMMUNITY	A	1400000	2560000000		6400000	8080000000
6B	MC	COMMUNITY	C	1500000	1000000000		10200000	9600000000

## Sheet: C
Population ID	Time (transfers)	Stenotrophomonas	Bacillus	Microbacterium	Paenibacillus	Cellulomonas	Rhodococcus
37A	T4	0.599686	0.116223	0.0481338	0.234848	0.00110865	0
38A	T4	0.448145	0.300077	0.178681	0.0638216	0.000288351	0.00898693
39A	T4	0.463375	0	0.169268	0.367357	0	0
40A	T4	0.452964	0.338907	0.150812	0.0524166	0.000576535	0.00432401
41A	T4	0.426436	0.321557	0.18659	0.0593127	0.000432588	0.00567171
42A	T4	0.406058	0.411058	0.0969712	0.0849519	0	0.000961538
37A	T8	0.414511	0.383258	0.157323	0.0385133	9.62e-05	0.00629868
38A	T8	0.335529	0.624189	0.0396097	4.81e-05	0	0.00062491
39A	T8	0.552022	0.00537475	0.0427022	0.379684	0	0.020217
40A	T8	0.419745	0.384963	0.132837	0.0586116	0.000288254	0.00355513
41A	T8	0.556175	0	0.275037	0.158509	0.00134493	0.00893415
42A	T8	0.453816	0	0.257937	0.282338	0.000576397	0.00533167
37A	T12	0.964262	0.00417908	0.000480354	0.000432318	0.0305985	4.8e-05
38A	T12	0.962967	0.00182526	4.8e-05	0.000192132	0.0347759	0.000192132
39A	T12	0.980986	0.00454787	0.000387053	0.000967633	0.0129663	0.000145145
40A	T12	0.388785	0.357263	0.141992	0.108693	0.000192206	0.0030753
41A	T12	0.463783	0.295506	0.149964	0.0881038	0.000240327	0.00240327
42A	T12	0.44256	0.352088	0.103877	0.0981598	9.61e-05	0.00321914
37A	T16	0.942024	4.8e-05	9.61e-05	9.61e-05	0.0235842	0.0341515
38A	T16	0.970123	0.00048033	0	0	0.0293962	0
39A	T16	0.528886	0.468903	0.00148996	0.00062482	0	9.61e-05
40A	T16	0.41726	0.50524	0.0501442	0.0205769	0.000192308	0.00658654
41A	T16	0.458754	0.428565	0.0496587	0.0522546	0.000288434	0.0104798
42A	T16	0.415127	0.428933	0.118559	0.0287284	0.000340268	0.00831227
