# Supplementary material for: Eco-evolutionary Dynamics Set the Tempo and Trajectory of Metabolic Evolution in Multispecies Communities
Source: Curr Biol. 2020 Dec 21;30(24):4984–4988.e4. doi: 10.1016/j.cub.2020.09.028 (PMC7758711; doi:10.1016/j.cub.2020.09.028)
Supplement: Data S2. Mutations in Evolved Clones, Related to Figure 4 — Sheet A contains the full table of sequence variants. Sheet B contains the summary table of sequence variants. Sheet C contains the accession details for each sequenced clone. [file mmc3.xlsx]

## Sheet: A
POS	REF	ALT	QUAL	Clone	proportion_REF	proportion_ALT	Coverage	ID	GeneName	GeneID	FeatureType	EffectType	PutativeImpact	Change	TYPE	igv_confirmation	Notes
449868	TGCTGGTCGGCCTGCTGGTGTATTTCCTGTGGCACCACCTGTGCCGGGTGCTGCACTGGACCGTGGGCCATGCGATCG	T	1556.01	4A	0	1	34	0414	BHOFDKPJ_00414	BHOFDKPJ_00414	transcript	frameshift_variant	HIGH	p.Gly23fs	indel	77bp deletion
449868	TGCTGGTCGGCCTGCTGGTGTATTTCCTGTGGCACCACCTGTGCCGGGTGCTGCACTGGACCGTGGGCCATGCGATCG	T	1635.01	6A	0	1	36	0414	BHOFDKPJ_00414	BHOFDKPJ_00414	transcript	frameshift_variant	HIGH	p.Gly23fs	indel	77bp deletion
813594	A	T	1650.01	37B	0	1	46	mprA_1	mprA_1	BHOFDKPJ_00731	transcript	missense_variant	MODERATE	p.Glu15Val	nonsynonymous	A->T
879638	C	A	2853.01	42A	0	1	78	bepA_4	bepA_4	BHOFDKPJ_00797	transcript	synonymous_variant	LOW	p.Ile433Ile	synonymous	C->A
879638	C	A	3258.01	5A	0	1	105	bepA_4	bepA_4	BHOFDKPJ_00797	transcript	synonymous_variant	LOW	p.Ile433Ile	synonymous	C->A
964746	G	A	2232.01	4B	0	1	64	0881	BHOFDKPJ_00881	BHOFDKPJ_00881	transcript	synonymous_variant	LOW	p.Leu54Leu	synonymous	G->A
1091342	A	G	503.01	37A	0	1	12	yceF	yceF	BHOFDKPJ_00991	transcript	synonymous_variant	LOW	p.Pro2Pro	synonymous	A->G
1730033	C	G	2129.01	41B	0.030303	0.969697	66	surE	surE	BHOFDKPJ_01595	transcript	synonymous_variant	LOW	p.Val5Val	synonymous	C->G
1801720	G	A	2448.01	5A	0	1	73	uvrY	uvrY	BHOFDKPJ_01660	transcript	missense_variant	MODERATE	p.Gly207Glu	nonsynonymous	G->A
1898854	C	T	4232.01	37A	0.00892857	0.991071	112	1754	BHOFDKPJ_01754	BHOFDKPJ_01754	transcript	synonymous_variant	LOW	p.Leu230Leu	synonymous	C->T
2216094	C	A	4063.01	5B	0	1	139	cheR_2	cheR_2	BHOFDKPJ_02055	transcript	synonymous_variant	LOW	p.Pro200Pro	synonymous	C->A
2255763	T	G	2257.01	3A	0	1	67	fliF	fliF	BHOFDKPJ_02090	transcript	missense_variant	MODERATE	p.Asp230Ala	nonsynonymous	T->G
2260626	T	C	1612.01	2A	0	1	50	rpoN_2	rpoN_2	BHOFDKPJ_02095	transcript	synonymous_variant	LOW	p.Glu235Glu	synonymous	T->C
2294675	G	A	3734.01	39B	0	1	96	mcp4	mcp4	BHOFDKPJ_02127	transcript	missense_variant	MODERATE	p.Arg224Cys	nonsynonymous	G->A
2356528	T	A	3097.01	4B	0	1	93	2178<->arsB	BHOFDKPJ_02178-arsB	BHOFDKPJ_02178-BHOFDKPJ_02179	intergenic_region	intergenic_region	MODIFIER		intergenic	T->A
3485495	C	T	3707.01	40A	0	1	105	luxQ_3	luxQ_3	BHOFDKPJ_03236	transcript	missense_variant	MODERATE	p.Gly1000Asp	nonsynonymous	C->T
3486463				5B	0	1	0	luxQ_3	luxQ_3	BHOFDKPJ_03236	transcript	indel			indel	238bp deletion	missed by GATK
3516480	G	A	2346.01	2B	0	1	73	fadE	fadE	BHOFDKPJ_03259	transcript	missense_variant	MODERATE	p.Val240Met	nonsynonymous	G->A
3587329	G	C	4852.01	39B	0	1	127	3313	BHOFDKPJ_03313	BHOFDKPJ_03313	transcript	missense_variant	MODERATE	p.Val62Leu	nonsynonymous	G->C
3705930	G	A	2125.01	39A	0.015625	0.984375	64	3421	BHOFDKPJ_03421	BHOFDKPJ_03421	transcript	synonymous_variant	LOW	p.Leu834Leu	synonymous	G->A
3870493	G	C	1964.01	39A	0	1	56	tctE	qseC_4	BHOFDKPJ_03559	transcript	missense_variant	MODERATE	p.Ser296Arg	nonsynonymous	G->C
3870600	G	C	2537.01	6A	0	1	73	tctE	qseC_4	BHOFDKPJ_03559	transcript	missense_variant	MODERATE	p.Pro261Ala	nonsynonymous	G->C
3870600	G	C	3033.01	4A	0	1	85	tctE	qseC_4	BHOFDKPJ_03559	transcript	missense_variant	MODERATE	p.Pro261Ala	nonsynonymous	G->C
3870819	G	C	5569.01	37A	0	1	139	tctE	qseC_4	BHOFDKPJ_03559	transcript	missense_variant	MODERATE	p.Leu188Val	nonsynonymous	G->C
3870847	G	C	3513.01	42B	0.0108696	0.98913	92	tctE	qseC_4	BHOFDKPJ_03559	transcript	missense_variant	MODERATE	p.Ile178Met	nonsynonymous	G->C
3870950	G	A	4460.01	5B	0	1	139	tctE	qseC_4	BHOFDKPJ_03559	transcript	missense_variant	MODERATE	p.Ala144Val	nonsynonymous	G->A
3871160	T	C	3331.01	42A	0	1	86	tctE	qseC_4	BHOFDKPJ_03559	transcript	missense_variant	MODERATE	p.Gln74Arg	nonsynonymous	T->C
3871160	T	C	4282.01	5A	0	1	120	tctE	qseC_4	BHOFDKPJ_03559	transcript	missense_variant	MODERATE	p.Gln74Arg	nonsynonymous	T->C
3894120	G	A	2595.01	2B	0	1	77	srpC	srpC	BHOFDKPJ_03580	transcript	missense_variant	MODERATE	p.Arg98Trp	nonsynonymous	G->A
3955671	G	GC	773.04	38B	0	1	22	cckA_2	cckA_2	BHOFDKPJ_03633	transcript	frameshift_variant	HIGH	p.Ala156fs	indel	1bp insertion
4075094	A	C	2094.01	40B	0	1	60	gnu	gnu	BHOFDKPJ_03742	transcript	missense_variant	MODERATE	p.Val56Gly	nonsynonymous	A->C
4224159	C	G	2691.01	42B	0	1	70	fcuA_2	fcuA_2	BHOFDKPJ_03887	transcript	missense_variant	MODERATE	p.Thr263Ser	nonsynonymous	C->G
4591837	G	C	466.01	37A	0	1	12	trg<->ydcO	trg-ydcO	BHOFDKPJ_04211-BHOFDKPJ_04222	intergenic_region	intergenic_region	MODIFIER		intergenic	G->C

## Sheet: B
Clone	Position	Gene	Type	SNP	PutativeImpact	Change
2A	2260626	rpoN_2	synonymous	T->C	LOW	p.Glu235Glu
2B	3516480	fadE	nonsynonymous	G->A	MODERATE	p.Val240Met
2B	3894120	srpC	nonsynonymous	G->A	MODERATE	p.Arg98Trp
37A	1091342	yceF	synonymous	A->G	LOW	p.Pro2Pro
37A	1898854	1754	synonymous	C->T	LOW	p.Leu230Leu
37A	3870819	tctE	nonsynonymous	G->C	MODERATE	p.Leu188Val
37A	4591837	trg<->ydcO	intergenic	G->C	MODIFIER
37B	813594	mprA_1	nonsynonymous	A->T	MODERATE	p.Glu15Val
38B	3955671	cckA_2	indel	1bp insertion	HIGH	p.Ala156fs
39A	3705930	3421	synonymous	G->A	LOW	p.Leu834Leu
39A	3870493	tctE	nonsynonymous	G->C	MODERATE	p.Ser296Arg
39B	2294675	mcp4	nonsynonymous	G->A	MODERATE	p.Arg224Cys
39B	3587329	3313	nonsynonymous	G->C	MODERATE	p.Val62Leu
3A	2255763	fliF	nonsynonymous	T->G	MODERATE	p.Asp230Ala
40A	3485495	luxQ_3	nonsynonymous	C->T	MODERATE	p.Gly1000Asp
40B	4075094	gnu	nonsynonymous	A->C	MODERATE	p.Val56Gly
41B	1730033	surE	synonymous	C->G	LOW	p.Val5Val
42A	879638	bepA_4	synonymous	C->A	LOW	p.Ile433Ile
42A	3871160	tctE	nonsynonymous	T->C	MODERATE	p.Gln74Arg
42B	3870847	tctE	nonsynonymous	G->C	MODERATE	p.Ile178Met
42B	4224159	fcuA_2	nonsynonymous	C->G	MODERATE	p.Thr263Ser
4A	449868	0414	indel	77bp deletion	HIGH	p.Gly23fs
4A	3870600	tctE	nonsynonymous	G->C	MODERATE	p.Pro261Ala
4B	964746	0881	synonymous	G->A	LOW	p.Leu54Leu
4B	2356528	2178<->arsB	intergenic	T->A	MODIFIER
5A	879638	bepA_4	synonymous	C->A	LOW	p.Ile433Ile
5A	1801720	uvrY	nonsynonymous	G->A	MODERATE	p.Gly207Glu
5A	3871160	tctE	nonsynonymous	T->C	MODERATE	p.Gln74Arg
5B	2216094	cheR_2	synonymous	C->A	LOW	p.Pro200Pro
5B	3486463	luxQ_3	indel	238bp deletion	HIGH	fs
5B	3870950	tctE	nonsynonymous	G->A	MODERATE	p.Ala144Val
6A	449868	0414	indel	77bp deletion	HIGH	p.Gly23fs
6A	3870600	tctE	nonsynonymous	G->C	MODERATE	p.Pro261Ala

## Sheet: C
accession number	data type	sample	community	transfer
ERS4811635	PacBio raw sequence	Ancestral Stenotrophomonas D12	Ancestor	NA
ERS4345350	Illumina paired end sequence	Ancestral Stenotrophomonas D12	Ancestor	NA
ERS4345351	Illumina paired end sequence	Stenotrophomonas clone (evolved)	1A	T16
ERS4345352	Illumina paired end sequence	Stenotrophomonas clone (evolved)	2A	T16
ERS4345353	Illumina paired end sequence	Stenotrophomonas clone (evolved)	3A	T16
ERS4345354	Illumina paired end sequence	Stenotrophomonas clone (evolved)	4A	T16
ERS4345355	Illumina paired end sequence	Stenotrophomonas clone (evolved)	5A	T16
ERS4345356	Illumina paired end sequence	Stenotrophomonas clone (evolved)	6A	T16
ERS4345357	Illumina paired end sequence	Stenotrophomonas clone (evolved)	1B	T16
ERS4345358	Illumina paired end sequence	Stenotrophomonas clone (evolved)	2B	T16
ERS4345359	Illumina paired end sequence	Stenotrophomonas clone (evolved)	3B	T16
ERS4345360	Illumina paired end sequence	Stenotrophomonas clone (evolved)	4B	T16
ERS4345361	Illumina paired end sequence	Stenotrophomonas clone (evolved)	5B	T16
ERS4345362	Illumina paired end sequence	Stenotrophomonas clone (evolved)	6B	T16
ERS4345363	Illumina paired end sequence	Stenotrophomonas clone (evolved)	37A	T16
ERS4345364	Illumina paired end sequence	Stenotrophomonas clone (evolved)	38A	T16
ERS4345365	Illumina paired end sequence	Stenotrophomonas clone (evolved)	39A	T16
ERS4345366	Illumina paired end sequence	Stenotrophomonas clone (evolved)	40A	T16
ERS4345367	Illumina paired end sequence	Stenotrophomonas clone (evolved)	41A	T16
ERS4345368	Illumina paired end sequence	Stenotrophomonas clone (evolved)	42A	T16
ERS4345369	Illumina paired end sequence	Stenotrophomonas clone (evolved)	37B	T16
ERS4345370	Illumina paired end sequence	Stenotrophomonas clone (evolved)	38B	T16
ERS4345371	Illumina paired end sequence	Stenotrophomonas clone (evolved)	39B	T16
ERS4345372	Illumina paired end sequence	Stenotrophomonas clone (evolved)	40B	T16
ERS4345373	Illumina paired end sequence	Stenotrophomonas clone (evolved)	41B	T16
ERS4345374	Illumina paired end sequence	Stenotrophomonas clone (evolved)	42B	T16
ERS4811640	16S amplicon sequences	Whole community (evolved)	37A	T4
ERS4811641	16S amplicon sequences	Whole community (evolved)	38A	T4
ERS4811642	16S amplicon sequences	Whole community (evolved)	39A	T4
ERS4811643	16S amplicon sequences	Whole community (evolved)	40A	T4
ERS4811644	16S amplicon sequences	Whole community (evolved)	41A	T4
ERS4811645	16S amplicon sequences	Whole community (evolved)	42A	T4
ERS4811646	16S amplicon sequences	Whole community (evolved)	37A	T8
ERS4811647	16S amplicon sequences	Whole community (evolved)	38A	T8
ERS4811648	16S amplicon sequences	Whole community (evolved)	39A	T8
ERS4811649	16S amplicon sequences	Whole community (evolved)	40A	T8
ERS4811650	16S amplicon sequences	Whole community (evolved)	41A	T8
ERS4811651	16S amplicon sequences	Whole community (evolved)	42A	T8
ERS4811652	16S amplicon sequences	Whole community (evolved)	37A	T12
ERS4811653	16S amplicon sequences	Whole community (evolved)	38A	T12
ERS4811654	16S amplicon sequences	Whole community (evolved)	39A	T12
ERS4811655	16S amplicon sequences	Whole community (evolved)	40A	T12
ERS4811656	16S amplicon sequences	Whole community (evolved)	41A	T12
ERS4811657	16S amplicon sequences	Whole community (evolved)	42A	T12
ERS4811658	16S amplicon sequences	Whole community (evolved)	37A	T16
ERS4811659	16S amplicon sequences	Whole community (evolved)	38A	T16
ERS4811660	16S amplicon sequences	Whole community (evolved)	39A	T16
ERS4811661	16S amplicon sequences	Whole community (evolved)	40A	T16
ERS4811662	16S amplicon sequences	Whole community (evolved)	41A	T16
ERS4811663	16S amplicon sequences	Whole community (evolved)	42A	T16
